# Supplementary material for: Behavioral Monitoring in Transient Ischemic Attack and Stroke Patients: Exploratory Micro- and Macrostructural Imaging Insights for Identifying Post-Stroke Depression with Accelerometers in UK Biobank
Source: Sensors (Basel). 2025 Feb 5;25(3):963. doi: 10.3390/s25030963 (PMC11820421; doi:10.3390/s25030963)
Supplement: Supplementary file 1 [file sensors-25-00963-s001.zip]

Archive with 1 entries (1 files):
- sensors-3415820-supplementary.pdf
